# Supplementary material for: Transcriptome Deconvolution Reveals Absence of Cancer Cell Expression Signature in Immune Checkpoint Blockade Response
Source: Cancer Res Commun. 2024 Jun 26;4(6):1581–96. doi: 10.1158/2767-9764.CRC-23-0442 (PMC11203396; doi:10.1158/2767-9764.CRC-23-0442)
Supplement: Supplementary Table 2 — Mean correlation coefficients between stroma DES and immune cell subsets across all discovery cohorts. [file crc-23-0442-s12.xlsx]

## Sheet: Supp_Table2_DEG_cell_cor
	AIM2	APOBEC3H	CCL4	CCL5	CCR5	CD274	CD38	CD8A	CH25H	CRTAM	CXCL10	CXCL11	CXCL13	CXCL9	CXCR2P1	CXCR6	FAM134B	FASLG	FCER1A	FCGR1B	FCRL6	GBP1	GBP1P1	GBP4	GBP5	GNLY	GZMA	GZMB	GZMH	IDO1	IFNG	IL18BP	IL21R	IL2RB	IRF1	JAKMIP1	KLRC2	KLRC3	KLRD1	KLRK1	LAG3	LILRB4	NKG7	NPR1	NPR3	PDCD1	PDCD1LG2	PID1	PLA2G2D
B cells naive	0.0800223	0.0949204	0.0667516	0.10088	0.0709907	0.0264197	0.213327	0.146207	0.0744037	0.202588	-0.0299241	-0.0352329	0.241338	0.0734631	0.10127	0.0938715	0.0703235	0.0194949	0.0724371	0.0582655	0.13941	0.049114	-0.0110089	0.063583	0.0685671	0.0262942	0.0409236	0.0383487	0.00798223	0.00482031	0.0625684	0.0974643	0.333226	0.258043	0.0181624	0.115418	0.057233	0.130299	0.116723	0.144224	0.0996325	0.101541	0.133289	0.0788133	0.0542294	0.26016	0.0654521	0.0938302	0.329234
B cells memory	0.276957	0.16591	0.073717	0.165755	0.247581	0.0475019	0.271958	0.25676	0.147574	0.294951	0.0181437	0.0317774	0.34436	0.126852	0.149371	0.173037	0.104806	0.167562	0.199364	0.0387873	0.273005	0.0749537	0.0510149	0.118779	0.143395	0.114915	0.187328	0.087741	0.0973131	0.0751926	0.114036	0.148943	0.388714	0.279367	0.111754	0.157511	0.0269235	0.166495	0.131308	0.283572	0.132922	0.118412	0.207571	0.0799437	0.02747	0.334473	0.180357	0.124659	0.351814
Plasma cells	-0.0693919	-0.0341097	-0.0627772	-0.0199144	-0.0396078	-0.03389	0.064154	-0.0345246	-0.0766296	-0.0341017	-0.0741184	-0.0757541	-0.0548322	-0.0666786	-0.000225041	-0.0448405	0.0281651	-0.00338918	-0.0924734	-0.0560567	-0.00103767	-0.083752	-0.0123814	-0.0714735	-0.0488958	-0.0116977	-0.0143733	-0.0263961	0.0111833	-0.00235206	-0.00608382	-0.0605824	-0.0556853	-0.0643055	-0.0625594	0.041656	0.0125293	-0.00596999	-0.0167047	0.0278822	0.0327802	-0.104726	0.0075394	-0.00366958	-0.0150511	0.0132484	-0.0416346	-0.052932	0.00193126
T cells CD8	0.379077	0.518581	0.309291	0.510059	0.561585	0.361628	0.452006	0.659457	-0.0320291	0.621968	0.419311	0.411211	0.457893	0.505738	0.520242	0.491657	-0.156537	0.637052	-0.0524891	0.320332	0.553592	0.40197	0.452492	0.49131	0.519872	0.392916	0.570062	0.390754	0.598499	0.404747	0.612488	0.447112	0.465621	0.483105	0.412794	0.536962	0.300805	0.449429	0.46004	0.651686	0.616891	0.3594	0.677068	0.030573	-0.0168598	0.633168	0.371645	-0.08111	0.477862
T cells CD4 naive	0.035804	0.0370244	0.0184126	-0.0105431	0.0305991	0.0337003	0.024596	0.0219559	0.0635647	0.053667	-0.0834863	-0.0467007	-0.00508765	-0.0348658	0.0330069	-0.0284257	0.0248528	0.00149789	0.0300088	-0.0427211	0.0399663	-0.00663957	-0.0205534	-0.0112033	0.0336261	0.046727	-0.0345413	0.0793116	-0.0633638	0.0238153	0.0355567	0.0132608	0.128871	0.0720091	0.00402994	0.0433669	0.0266155	-0.0256354	0.0369633	0.0747528	-0.000686857	0.00731825	-0.0189894	0.0524906	0.0177659	0.0695198	0.00972361	0.121786	0.0439586
T cells CD4 memory resting	0.0489413	-0.0178663	0.0023235	0.0315597	0.131394	-0.0348116	0.128313	0.0765713	0.258579	0.0757951	-0.0612486	-0.0781871	0.122442	0.0181543	-0.0540118	0.0903349	0.224559	-0.0596122	0.338507	-0.0309666	0.0664713	-0.0171929	-0.0897563	0.0042667	0.0491357	0.00365361	0.0680032	-0.0843196	-0.0797582	-0.0440255	-0.131797	0.0168773	0.170973	0.201103	0.00793156	-0.0381031	-0.0701039	0.00595295	0.0257822	0.0694621	-0.085714	0.0262696	0.00864302	0.116851	0.10961	0.0685934	0.129388	0.310348	0.0847949
T cells CD4 memory activated	0.408162	0.402533	0.369503	0.396987	0.448266	0.481696	0.424917	0.519659	-0.021153	0.495989	0.463121	0.487065	0.408364	0.518697	0.572951	0.438641	-0.105767	0.569213	-0.154388	0.302164	0.404139	0.457977	0.434183	0.448519	0.532324	0.482408	0.483221	0.719357	0.524196	0.448313	0.681181	0.38397	0.422727	0.433296	0.441055	0.47966	0.355724	0.381544	0.497985	0.445082	0.527941	0.397717	0.495704	-0.0927573	-0.151499	0.480884	0.40442	-0.0891631	0.397977
T cells follicular helper	0.283484	0.372392	0.235166	0.368695	0.372006	0.244761	0.39577	0.442281	-0.0262476	0.466021	0.3221	0.295496	0.451242	0.383464	0.421135	0.392501	-0.0880532	0.482808	-0.0851109	0.248428	0.416133	0.310295	0.329952	0.383635	0.373339	0.29572	0.418071	0.2685	0.374436	0.351752	0.4383	0.347385	0.429248	0.379908	0.319345	0.446656	0.1858	0.29741	0.28841	0.432232	0.515778	0.2795	0.478021	-0.00711876	-0.062991	0.568719	0.266202	-0.161456	0.51899
T cells regulatory (Tregs)	-0.0432257	0.0780254	0.00694911	0.124912	0.0747732	-0.0317305	0.0790835	0.0749529	-0.0556295	0.0626505	-0.0123665	-0.0466503	0.0621787	0.0261909	0.0615506	0.0646746	0.00542682	0.0762956	0.00746748	0.0314268	0.0832618	-0.0105373	0.0509381	0.057112	0.0141183	0.00697961	0.0441477	-0.112332	0.0127391	0.0150691	0.0154584	0.146468	0.132988	0.116039	0.0215663	0.0904603	-0.11318	0.0253734	-0.068213	0.0521222	0.164163	0.100593	0.171699	0.0389174	-0.0211833	0.149544	-0.00971126	-0.118234	0.222782
T cells gamma delta	0.191714	0.20467	0.225264	0.282504	0.358755	0.17374	0.27294	0.339773	0.101568	0.355266	0.278133	0.234015	0.219093	0.293436	0.332709	0.23672	0.00749126	0.34623	0.0701003	0.237362	0.31108	0.259212	0.262888	0.263033	0.301233	0.190064	0.382967	0.23061	0.282488	0.242291	0.366895	0.194105	0.202148	0.2353	0.177947	0.334674	0.181559	0.181731	0.310137	0.320575	0.319904	0.29132	0.363904	0.055637	0.00507578	0.267004	0.284588	-0.0308002	0.291266
NK cells resting	-0.053597	-0.068387	-0.115812	-0.136124	-0.169969	0.00392719	-0.0783709	-0.154947	-0.132986	-0.0968387	-0.160205	-0.105187	-0.13607	-0.124299	-0.0284752	-0.133527	0.0372055	-0.0992037	-0.127384	-0.113619	-0.0652824	-0.111494	-0.123278	-0.13483	-0.0767312	0.0458377	-0.166381	0.0596227	-0.140349	-0.0832779	-0.0691229	-0.116597	-0.0471797	-0.0552475	-0.0757035	-0.0313585	0.0753817	0.0345134	-0.0206022	-0.0670735	-0.114232	-0.11235	-0.165938	-0.0630958	-0.0766171	-0.0648763	-0.108594	0.0206288	-0.0812549
NK cells activated	0.234274	0.365215	0.330312	0.401244	0.350049	0.275287	0.304785	0.377191	0.0578134	0.318045	0.32111	0.272961	0.321614	0.316109	0.262258	0.306072	-0.148336	0.384269	0.00215517	0.306187	0.285738	0.331883	0.329843	0.339256	0.338246	0.477142	0.465247	0.317645	0.444382	0.352756	0.433062	0.324822	0.322814	0.313913	0.286509	0.352342	0.229133	0.221519	0.318493	0.358298	0.468906	0.288893	0.49765	0.174111	0.0759391	0.420079	0.289212	-0.0443236	0.280711
Monocytes	0.0308594	0.151078	0.146316	0.142124	0.178325	0.099575	0.122226	0.12898	0.215615	0.0981267	0.0332072	-0.0138681	0.0592704	0.0359093	0.0297791	0.0719568	-0.0342445	0.0726602	0.170517	0.195808	0.148379	0.0721557	0.0516527	0.0405712	0.114596	0.101238	0.084833	0.0679588	0.111561	0.0555106	0.0130297	0.157846	0.144905	0.124053	0.059471	0.125061	0.0155068	0.0506503	0.0877404	0.110259	0.107628	0.184765	0.171216	0.213255	0.0919381	0.099933	0.170984	0.174261	0.0263125
Macrophages M0	0.059541	0.00572025	0.225817	0.0930462	0.136627	0.226206	0.0878863	-0.00568374	0.0265025	0.0795253	0.107114	0.0497667	0.0751039	0.103093	0.0783931	0.0104984	-0.0685434	0.0130825	-0.145208	0.242323	0.021672	0.104374	0.0131035	0.0285628	0.15815	0.131935	0.046809	0.13213	0.0515403	0.0770306	0.0949895	0.116916	0.184108	0.0842211	0.059574	0.103718	0.0478951	0.0158878	0.122877	-0.0338804	0.117899	0.390476	0.0618281	0.0580329	-0.0199517	0.0584229	0.262989	0.0375122	0.101193
Macrophages M1	0.52007	0.482209	0.455196	0.560093	0.616258	0.567869	0.586232	0.633375	0.0255267	0.577829	0.766973	0.749456	0.59397	0.797748	0.689057	0.503193	-0.15402	0.641826	-0.112905	0.46935	0.485262	0.664038	0.685673	0.677518	0.738321	0.522012	0.62017	0.516698	0.574115	0.684272	0.710078	0.568912	0.551015	0.557085	0.598111	0.560226	0.298219	0.392144	0.559796	0.528788	0.670146	0.560523	0.660942	-0.00172289	-0.0193717	0.585681	0.595052	-0.10373	0.532758
Macrophages M2	0.229125	0.283716	0.227411	0.264855	0.385374	0.237335	0.276678	0.26921	0.194218	0.315883	0.240312	0.190313	0.193917	0.262561	0.291925	0.191681	0.0404364	0.246677	0.18943	0.494117	0.277706	0.24085	0.236713	0.244407	0.298142	0.189684	0.288249	0.129624	0.268522	0.139726	0.201651	0.332626	0.369914	0.263884	0.168868	0.259488	0.154798	0.124602	0.283677	0.261528	0.270395	0.506166	0.295368	0.196071	0.174129	0.264736	0.478785	0.0792853	0.325188
Dendritic cells resting	0.00192513	0.0604234	-0.00399837	0.0485344	0.106992	0.00964688	-0.0480426	0.0778358	0.131996	0.0651487	0.0355413	0.0579481	-0.0443358	0.0644367	0.00773939	0.0755842	0.0462794	0.0846133	0.407419	0.00373823	0.0108601	0.0341379	0.0511617	0.0530169	0.0347059	0.00452526	0.0665394	-0.00552596	0.044275	0.0013559	0.00195302	0.062954	-0.00459319	0.027384	0.0373957	0.0602919	-0.0429764	-0.0297824	0.00527676	0.0743135	-0.029027	0.0359637	0.0173465	0.0752103	0.101326	0.0105267	0.0625533	0.177866	0.0108514
Dendritic cells activated	0.0481283	0.0150741	0.0769732	-0.0119497	-0.017857	0.0504235	0.03024	-0.0363941	0.0341819	-0.0343384	-0.0521876	-0.054623	-0.0184229	-0.114525	-0.056264	-0.0626524	-0.0205028	-0.0655794	0.0432984	-0.111046	-0.0592945	0.0287826	0.0129342	-0.0149801	0.00833117	0.0149326	-0.0648645	-0.0237479	-0.103056	0.0800402	0.00433697	-0.0519162	0.0377929	0.0327557	-0.00664258	-0.0336022	-0.0206522	0.022858	-0.0629818	-0.0305478	-0.0174513	-0.0520002	-0.0411875	0.0120522	-0.053554	0.0160554	-0.0100227	0.029444	-0.0941437
Mast cells resting	-0.0493497	0.0373551	-0.101563	0.0687084	0.0909556	-0.0762815	0.0184107	0.0519947	0.233931	0.0939497	-0.0940424	-0.0919732	0.00830081	-0.0364675	-0.0676485	0.0311891	0.132146	-0.00659933	0.520057	-0.0160125	0.0698096	-0.0570362	0.0103779	0.00633216	-0.0403808	-0.0786029	0.0481916	-0.137983	-0.0232545	-0.0823188	-0.0973702	0.0216135	0.0195549	0.0726905	-0.094881	0.0411094	-0.00216289	-0.00178076	-0.0103959	0.10315	-0.0505727	-0.00468047	0.0373362	0.247174	0.225248	0.0449405	0.115755	0.282733	0.0852547
Mast cells activated	0.00458243	-0.0312447	0.27156	0.00285496	-0.00152782	0.182212	0.0290485	-0.0401115	0.155199	-0.0576022	-0.00811493	-0.0399577	0.00332604	-0.0266681	-0.0935673	0.00618886	0.00905552	-0.0570258	-0.0799455	0.0507403	-0.0827387	0.0522702	-0.0677551	-0.0766942	0.0433838	0.0901976	-0.0283958	0.102044	0.0115976	-0.014303	0.0262361	0.005275	0.0459006	0.0602247	0.0810029	-0.0295542	-0.0305485	-0.0268717	0.0574781	-0.101176	0.00248111	0.0921617	-0.0265429	-0.0272743	-0.0717262	-0.0327726	0.120677	0.0816023	-0.125546
Eosinophils	-0.0432321	-0.11372	-0.0101375	-0.117427	-0.114462	0.0121916	-0.106141	-0.116898	-0.0356037	-0.130496	-0.0844645	-0.0576547	-0.159955	-0.116331	-0.151135	-0.173623	0.0283089	-0.114713	-0.113397	-0.0766468	-0.158885	-0.0903641	-0.0839608	-0.130703	-0.0620356	-0.09433	-0.148325	-0.0515279	-0.104035	-0.0473269	-0.0583155	-0.171406	-0.149699	-0.155354	-0.111218	-0.0548649	-0.0810613	-0.0855358	-0.0988469	-0.118467	-0.126093	-0.0681999	-0.132797	-0.0624398	-0.0751653	-0.121129	-0.065999	-0.0136919	-0.209259
Neutrophils	0.0158395	-0.0188777	0.236883	0.0259264	0.0500722	0.222166	0.0619327	-0.00165091	0.102486	-0.027057	0.022801	0.00510831	0.00132918	-0.000164672	-0.016918	0.0250708	-0.0703926	0.0359912	-0.0643239	0.111614	-0.0304095	0.10285	0.0256263	-0.00723543	0.123368	0.106366	-0.00950589	0.0963641	0.0134431	0.0722548	0.0437978	0.0269168	0.0306471	0.0728456	0.0764782	0.0528794	-0.0213274	-0.00874206	0.118953	-0.0491139	0.0167306	0.147004	0.0102919	-0.0199833	-0.0786385	-0.0141851	0.163315	0.0477401	-0.0840773
Supplemenary table 2: mean correlation coefficients between stroma DES and immune cell subsets across all discovery cohorts
[truncated: 10 more columns]
